# Supplementary material for: Size-Controlled Fabrication of Alginate Hydrogel Microbeads Optimized for Lipase Entrapment
Source: Gels. 2025 Sep 4;11(9):710. doi: 10.3390/gels11090710 (PMC12469728; doi:10.3390/gels11090710)
Supplement: Supplementary file 1 [file gels-11-00710-s001.zip]

Archive with 1 entries (1 files):
- gels-3854779-supplementary.pdf
